# Supplementary material for: The Effects of a Bacterial Endotoxin on Behavior and Sensory-CNS-Motor Circuits in Drosophila melanogaster
Source: Insects. 2019 Apr 22;10(4):115. doi: 10.3390/insects10040115 (PMC6523965; doi:10.3390/insects10040115)
Supplement: Supplementary file 1 [file insects-10-00115-s001.zip]

Archive with 3 entries (3 files):
- insects-479312-Supplementary/behaviors defined-INSECT 2019.pptx
- insects-479312-Supplementary/Detailed Assay Responses CS Flies to touch-INSECT Manuscript.xlsx
- insects-479312-Supplementary/mouth hook movements 3rd instar larva.mp4
