# Supplementary material for: The Effects of a Bacterial Endotoxin on Behavior and Sensory-CNS-Motor Circuits in Drosophila melanogaster
Source: Insects. 2019 Apr 22;10(4):115. doi: 10.3390/insects10040115 (PMC6523965; doi:10.3390/insects10040115)
Supplement: Supplementary file 1 [file insects-10-00115-s001.zip › insects-479312-Supplementary/Detailed Assay Responses CS Flies to touch-INSECT Manuscript.xlsx]

## Sheet: Bar
	Control	500ug/mL LPS
No Response	26	38
Slight Bend Towards	25	11
Slight Bend Away	2	2
Large bend Towards	6	0
Upward Bend	1	0
Slight Contraction Backwards	0	8
Stopped Moving	0	1
